# Supplementary material for: Reliability of classification for post-traumatic ankle osteoarthritis
Source: Knee Surg Sports Traumatol Arthrosc. 2015 Nov 26;24:1332–7. doi: 10.1007/s00167-015-3871-6 (PMC4823329; doi:10.1007/s00167-015-3871-6)
Supplement: Supplementary file 1 — Supplementary material 1 (XLSX 49 kb) [file 167_2015_3871_MOESM1_ESM.xlsx]

## Sheet: Sheet1
Appendix I Classification systems posttraumatic –fracture– ankle arthrosis
The van Dijk osteoarthritis classification
Grade 0 Normal joint or subchondral sclerosis
Grade I Osteophytes without joint space narrowing
Grade II Joint space narrowing with or without osteophytes
Grade III (Sub) total disappearance or deformation of the joint space
The Takakura classification
Stage I No narrowing of the joint-space, but early sclerosis and formation of osteophytes
Stage II Narrowing of the medial joint space
Stage III Obliteration of this space with subchondral bone contact
Stage IV Obliteration of the whole joint space with complete bone contact
Kellgren classification
Grade 0 No radiographic features of osteoarthritis are present
Grade I Doubtful joint space narrowing and possible osteophytic lipping
Grade II The presence of definite osteophytes and possible joint space narrowing on anteroposterior weight-bearing radiograph
Grade III Multiple osteophytes, definite joint space narrowing, sclerosis, possible bony deformity
Grade IV Large osteophytes, marked joint space narrowing, severe sclerosis and definitely bony deformity
